# Supplementary material for: Resources to assist in the transition to a single IRB model for multisite clinical trials
Source: Contemp Clin Trials Commun. 2019 Jul 19;15:100423. doi: 10.1016/j.conctc.2019.100423 (PMC6667781; doi:10.1016/j.conctc.2019.100423)
Supplement: Multimedia component 1 [file mmc1.xml]

<?xml version="1.0" encoding="UTF-8" standalone="no"?><data:data><datasets><author>sara.calvert@duke.edu</author><type>0</type><dataset><value>1</value><reason>Data will be made available on request</reason><comments/></dataset></datasets></data:data>
